# Supplementary material for: The complete mitochondrial genome of Ophiocordyceps gracilis and its comparison with related species
Source: IMA Fungus. 2021 Oct 20;12:31. doi: 10.1186/s43008-021-00081-z (PMC8527695; doi:10.1186/s43008-021-00081-z)
Supplement: Supplementary file 2 — Additional file 2. Table S1: Gene features and organization of the Ophiocordyceps gracilis and O. sinensis mitogenomes. [file 43008_2021_81_MOESM2_ESM.xls]

## Sheet: Table S1
Table S1 Gene features and organization of the O.gracilis and O.sininsis mitogenomes
Ophiocordyceps gracilis						Ophiocordyceps sinensis
Gene	Start	Stop	Length	Strand	Notes	Gene	Start	Stop	Length	Strand	Notes
tRNA-Val	200	272	73	+		rnl	1	19712	19712	+
tRNA-Ile	1199	1270	72	+		orf529	1613	3202	1590	+	RNA-dependent DNA polymerase
tRNA-Ser	1313	1399	87	+		orf118	4410	4766	357	+	GIY-YIG endonuclease
tRNA-Sec	1401	1473	73	+		orf173	4797	5318	522	+	GIY-YIG endonuclease
tRNA-Pro	1482	1554	73	+		orf108	5322	5648	327	+	hypothetical protein
rnl	1655	13038	11384	+		orf406	6836	8056	1221	+	LAGLIDADG endonuclease
rps3	9424	10875	1452	+		orf305	9519	10436	918	+	hypothetical protein
tRNA-Glu	16501	16575	75	+		orf165	12326	12823	498	+	LAGLIDADG endonuclease
tRNA-Met	16659	16731	73	+		rps3	14881	16464	1584	+
tRNA-Leu	16732	16814	83	+		tRNA-Thr	19715	19786	72	+
orf751	16887	19142	2256	+	hypothetical protein	tRNA-Glu	20017	20089	73	+
tRNA-Phe	20989	21061	73	+		tRNA-Met	20093	20163	71	+
tRNA-Lys	21160	21232	73	+		tRNA-Met	20166	20238	73	+
tRNA-Ala	22288	22360	73	+		tRNA-Leu	20239	20321	83	+
tRNA-Leu	22596	22681	86	+		orf139	20488	20907	420	+	hypothetical protein
tRNA-Gln	25339	25411	73	+		orf102	21604	21912	309	+	hypothetical protein
tRNA-His	25602	25674	73	+		tRNA-Phe	23951	24023	73	+
orf272	26212	27030	819	+	hypothetical protein	tRNA-Lys	24188	24260	73	+
tRNA-Met	27990	28063	74	+		tRNA-Ala	25669	25741	73	+
nad2	28088	38134	10047	+		tRNA-Gly	26401	26471	71	+
nad3	39492	41342	1851	+		tRNA-Leu	27782	27865	84	+
atp9	41459	42766	1308	+		tRNA-Gln	28238	28311	74	+
cox2	43009	51117	8109	+		tRNA-His	28500	28575	76	+
tRNA-Arg	51157	51229	73	+		tRNA-Met	29557	29627	71	+
nad4L	51358	51780	423	+		nad2	29906	36733	6828	+
nad5	53097	58109	5013	+		orf211	30308	30943	636	+	LAGLIDADG endonuclease
orf221	58413	59078	666	+	hypothetical protein	orf734	31905	34109	2205	+	hypothetical protein
cob	60382	75098	14717	+		orf423	34405	35676	1272	+	LAGLIDADG endonuclease
tRNA-Cys	75161	75235	75	+		nad3	36734	37147	414	+
cox1	75840	94976	19137	+		atp9	37382	38676	1295	+
tRNA-Arg	95150	95224	75	+		orf142	37955	38383	429	+	GIY endonuclease
nad1	95433	101968	6536	+		cox2	38810	50128	11319	+
nad4	102050	104962	2913	+		orf301	40834	41739	906	+	LAGLIDADG endonuclease
atp8	105038	105184	147	+		orf432	41948	43246	1299	+	hypothetical protein
atp6	105309	111399	6091	+		orf300	43362	44258	897	+	hypothetical protein
orf172	112208	112726	519	-	hypothetical protein	orf191	45424	45999	576	+	GIY-YIG endonuclease
rns	114044	115173	1130	+		orf131	46181	46576	396	+	LAGLIDADG endonuclease
tRNA-Tyr	117055	117138	84	+		orf243	48989	49720	732	+	hypothetical protein
tRNA-Asp	117155	117227	73	+		tRNA-Arg	50205	50275	71	+
tRNA-Ser	117233	117315	83	+		nad4L	50363	52138	1776	+
tRNA-Asn	118475	118548	74	+		orf199	51097	51696	600	+	LAGLIDADG endonuclease
cox3	118592	129212	10621	+		nad5	52138	62723	10586	+
tRNA-Gly	130416	130486	71	+		orf478	52393	53823	1431	+	LAGLIDADG endonuclease
tRNA-Arg	130841	130911	71	+		orf234	54501	55226	726	+	LAGLIDADG endonuclease
nad6	131019	133768	2750	+		orf113	58363	58704	342	+	hypothetical protein
						orf344	58999	60039	1041	+	LAGLIDADG endonuclease
						orf186	61267	61827	561	+	GIY-YIG/LAGLIDADG
						orf167	62805	63308	504	+	hypothetical protein
						orf138	63315	63731	417	+	hypothetical protein
						cob	64342	79765	15424	+
						orf801	64450	66846	2397	+	hypothetical protein
						orf140	67276	67698	423	+	LAGLIDADG endonuclease
						orf415	70761	72008	1248	+	hypothetical protein
						orf236	73981	74691	711	+	LAGLIDADG endonuclease
						orf251	74877	75656	780	+	hypothetical protein
						orf201	75752	76357	606	+	hypothetical protein
						orf201	78451	79056	606	+	GIY-YIG endonuclease
						tRNA-Cys	79892	79963	72	+
						cox1	80387	111177	30791	+
						orf123	80594	80971	378	+	LAGLIDADG endonuclease
						orf167	82136	82639	504	+	hypothetical protein
						orf269	83400	84209	810	+	hypothetical protein
						orf312	84813	85751	939	+	LAGLIDADG endonuclease
						orf130	87042	87434	393	+	LAGLIDADG endonuclease
						orf467	87756	89168	1413	+	LAGLIDADG endonuclease
						orf354	91135	92196	1062	+	hypothetical protein
						orf322	92930	93898	969	+	hypothetical protein
						orf296	94682	95554	873	+	LAGLIDADG endonuclease
						orf348	95855	96901	1047	+	LAGLIDADG endonuclease
						orf326	96994	98001	1008	+	LAGLIDADG endonuclease
						orf414	98844	100088	1245	+	GIY-YIG endonuclease
						orf787	100130	102493	2364	+	hypothetical protein
						orf270	102619	103446	828	+	LAGLIDADG endonuclease
						orf362	103625	104713	1089	+	LAGLIDADG endonuclease
						orf398	105148	106341	1194	+	LAGLIDADG endonuclease
						orf272	106367	107185	819	+	hypothetical protein
						orf194	107377	107961	585	+	hypothetical protein
						tRNA-Arg	111323	111393	71	+
						nad1	111941	123385	11445	+
						orf120	112085	112447	363	+	LAGLIDADG endonuclease
						orf108	114117	114443	327	+	hypothetical protein
						orf172	115258	115776	519	+	GIY-YIG endonuclease
						orf108	116265	116591	327	+	hypothetical protein
						orf122	118140	118508	369	+	hypothetical protein
						orf132	122496	122894	399	+	hypothetical protein
						nad4	123751	125322	1572	+
						orf141	125664	126089	426	+	hypothetical protein
						atp8	127221	127367	147	+
						atp6	127453	133700	6248	+
						orf354	127795	128859	1065	+	LAGLIDADG endonuclease
						orf248	130560	131306	747	+	GIY-YIG endonuclease
						orf163	131464	131955	492	+	hypothetical protein
						orf427	132024	133307	1284	+	hypothetical protein
						orf413	133718	134959	1242	+	hypothetical protein
						rns	135867	139587	3721	+
						orf315	137570	138517	948	+	LAGLIDADG endonuclease
						tRNA-Tyr	139615	139698	84	+
						tRNA-Asp	139721	139793	73	+
						tRNA-Ser	140661	140741	81	+
						orf308	141457	142383	927	+	hypothetical protein
						tRNA-Asn	142587	142658	72	+
						cox3	142715	146435	3721	+
						orf150	144468	144911	444	+	LAGLIDADG endonuclease
						orf185	145252	145809	558	+	LAGLIDADG endonuclease
						tRNA-Ile	146772	146843	72	+
						orf137	147085	147498	414	+	hypothetical protein
						orf112	147623	147961	339	+	hypothetical protein
						tRNA-Gly	148122	148192	71	+
						nad6	148244	149731	1488	+
						tRNA-Val	151005	151077	73	+
						tRNA-Ile	151708	151779	72	+
						orf481	152710	154155	1446	+	RNA polymerase
						orf352	154459	155517	1059	+	hypothetical protein
						tRNA-Ser	155672	155757	86	+
						tRNA-Trp	155865	155936	72	+
						orf101	156153	156458	306	+	hypothetical protein
						tRNA-Pro	157390	157462	73	+
