# Supplementary material for: The complete mitochondrial genome of Ophiocordyceps gracilis and its comparison with related species
Source: IMA Fungus. 2021 Oct 20;12:31. doi: 10.1186/s43008-021-00081-z (PMC8527695; doi:10.1186/s43008-021-00081-z)
Supplement: Supplementary file 4 — Additional file 4. Table S3: Gene order of the Ophiocordycipitaceae mitogenomes. [file 43008_2021_81_MOESM4_ESM.xls]

## Sheet: Table S3
Table S3 Gene order of the Ophiocordycipitaceae mitogenomes
Ophiocordyceps sinensis	Hirsutella rhossiliensis	Hirsutella vermicola	Hirsutella minnesotensis	Hirsutella thompsonii	Ophiocordyceps gracilis	Tolypocladium inflatum	Tolypocladium ophioglossoides	Purpureocillium lilacinum
					tRNA-Val
	tRNA-Ile				tRNA-Ile
					tRNA-Ser
					tRNA-Sec			tRNA-Sec
	tRNA-Trp
	tRNA-Pro				tRNA-Pro			tRNA-Pro
rnl	rnl	rnl	rnl	rnl	rnl	rnl	rnl	rnl
tRNA-Thr	tRNA-Thr	tRNA-Thr	tRNA-Thr	tRNA-Thr		tRNA-Thr	tRNA-Thr
tRNA-Glu	tRNA-Glu	tRNA-Glu	tRNA-Glu	tRNA-Glu	tRNA-Glu	tRNA-Glu	tRNA-Glu	tRNA-Glu
tRNA-Met	tRNA-Met	tRNA-Met	tRNA-Met	tRNA-Met	tRNA-Met	tRNA-Met	tRNA-Met	tRNA-Met
tRNA-Met	tRNA-Met	tRNA-Met	tRNA-Met	tRNA-Met		tRNA-Met	tRNA-Met	tRNA-Met
	tRNA-Phe
tRNA-Leu	tRNA-Leu	tRNA-Leu	tRNA-Leu	tRNA-Leu	tRNA-Leu	tRNA-Leu	tRNA-Leu	tRNA-Leu
			tRNA-Ala	tRNA-Ala		tRNA-Ala	tRNA-Ala	tRNA-Ala
tRNA-Phe	tRNA-Phe	tRNA-Phe	tRNA-Phe	tRNA-Phe	tRNA-Phe	tRNA-Phe	tRNA-Phe	tRNA-Phe
tRNA-Lys	tRNA-Lys	tRNA-Lys	tRNA-Lys	tRNA-Lys	tRNA-Lys	tRNA-Lys	tRNA-Lys	tRNA-Lys
tRNA-Ala	tRNA-Ala	tRNA-Ala			tRNA-Ala
tRNA-Gly
tRNA-Leu	tRNA-Leu	tRNA-Leu	tRNA-Leu	tRNA-Leu	tRNA-Leu	tRNA-Leu	tRNA-Leu	tRNA-Leu
tRNA-Gln	tRNA-Gln	tRNA-Gln	tRNA-Gln	tRNA-Gln	tRNA-Gln	tRNA-Gln	tRNA-Gln	tRNA-Gln
tRNA-His	tRNA-His	tRNA-His	tRNA-His	tRNA-His	tRNA-His	tRNA-His	tRNA-His	tRNA-His
	tRNA-His
tRNA-Met	tRNA-Met	tRNA-Met	tRNA-Met	tRNA-Met	tRNA-Met	tRNA-Met	tRNA-Met	tRNA-Met
nad2	nad2	nad2	nad2	nad2	nad2	nad2	nad2	nad2
nad3	nad3	nad3	nad3	nad3	nad3	nad3	nad3	nad3
atp9	atp9	atp9	atp9	atp9	atp9	atp9	atp9	atp9
cox2	cox2	cox2	cox2	cox2	cox2	cox2	cox2	cox2
tRNA-Arg	tRNA-Arg	tRNA-Arg	tRNA-Arg	tRNA-Arg	tRNA-Arg	tRNA-Arg	tRNA-Arg	tRNA-Ala
nad4L	nad4L	nad4L	nad4L	nad4L	nad4L	nad4L	nad4L	nad4L
nad5	nad5	nad5	nad5	nad5	nad5	nad5	nad5	nad5
cob	cob	cob	cob	cob	cob	cob	cob	cob
tRNA-Cys	tRNA-Cys	tRNA-Cys	tRNA-Cys	tRNA-Cys	tRNA-Cys	tRNA-Cys	tRNA-Cys
cox1	cox1	cox1	cox1	cox1	cox1	cox1	cox1	cox1
tRNA-Arg	tRNA-Arg	tRNA-Arg	tRNA-Arg	tRNA-Arg	tRNA-Arg	tRNA-Arg	tRNA-Arg	tRNA-Arg
				tRNA-Cys
nad1	nad1	nad1	nad1	nad1	nad1	nad1	nad1	nad1
nad4	nad4	nad4	nad4	nad4	nad4	nad4	nad4	nad4
atp8	atp8	atp8	atp8	atp8	atp8	atp8	atp8	atp8
atp6	atp6	atp6	atp6	atp6	atp6	atp6	atp6	atp6
rns	rns	rns	rns	rns	rns	rns	rns	rns
tRNA-Tyr	tRNA-Tyr	tRNA-Tyr	tRNA-Tyr	tRNA-Tyr	tRNA-Tyr	tRNA-Tyr	tRNA-Tyr	tRNA-Tyr
tRNA-Asp	tRNA-Asp	tRNA-Asp	tRNA-Asp	tRNA-Asp	tRNA-Asp	tRNA-Asp	tRNA-Asp	tRNA-Asp
tRNA-Ser	tRNA-Ser	tRNA-Ser	tRNA-Ser	tRNA-Ser	tRNA-Ser	tRNA-Ser	tRNA-Ser	tRNA-Ser
tRNA-Asn	tRNA-Asn	tRNA-Asn	tRNA-Asn	tRNA-Asn	tRNA-Asn	tRNA-Asn	tRNA-Asn	tRNA-Asn
cox3	cox3	cox3	cox3	cox3	cox3	cox3	cox3	cox3
	tRNA-Asn
tRNA-Ile
tRNA-Gly	tRNA-Gly	tRNA-Gly	tRNA-Gly	tRNA-Gly	tRNA-Gly	tRNA-Gly	tRNA-Gly	tRNA-Gly
				tRNA-Gly
					tRNA-Arg
nad6	nad6	nad6	nad6	nad6	nad6	nad6	nad6	nad6
tRNA-Val		tRNA-Val	tRNA-Val	tRNA-Val		tRNA-Val	tRNA-Val
tRNA-Ile		tRNA-Ile	tRNA-Ile	tRNA-Ile		tRNA-Ile	tRNA-Ile	tRNA-Ile
tRNA-Ser		tRNA-Ser	tRNA-Ser	tRNA-Ser		tRNA-Ser	tRNA-Ser	tRNA-Ser
tRNA-Trp		tRNA-Trp	tRNA-Trp	tRNA-Trp		tRNA-Trp	tRNA-Trp
tRNA-Pro		tRNA-Pro	tRNA-Pro	tRNA-Pro		tRNA-Pro	tRNA-Pro
tRNA showed in blue; rRNA showed in green; PCGs showed in orange;
