# Supplementary material for: The complete mitochondrial genome of Ophiocordyceps gracilis and its comparison with related species
Source: IMA Fungus. 2021 Oct 20;12:31. doi: 10.1186/s43008-021-00081-z (PMC8527695; doi:10.1186/s43008-021-00081-z)
Supplement: Supplementary file 5 — Additional file 5. Table S4: Codon usage analysis of two different Ophiocordyceps species. [file 43008_2021_81_MOESM5_ESM.xls]

## Sheet: Table S4
Table S4 Codon usage analysis of different two Ophiocordyceps species
AmAcid	Codon	Ophiocordyceps gracilis		Ophiocordyceps sinensis
		Number	Frequency	Number	Frequency
Ala	GCG	124	0.45	241	0.59
	GCA	346	1.26	480	1.17
	GCU	478	1.74	717	1.75
	GCC	154	0.56	204	0.5
Cys	UGU	688	1.27	737	1.2
	UGC	396	0.73	487	0.8
Asp	GAU	664	1.5	903	1.48
	GAC	220	0.5	318	0.52
Glu	GAG	404	0.6	500	0.6
	GAA	938	1.4	1171	1.4
Phe	UUU	1970	1.46	2381	1.5
	UUC	737	0.54	796	0.5
Gly	GGG	261	0.79	352	0.82
	GGA	454	1.37	512	1.19
	GGU	441	1.34	613	1.42
	GGC	165	0.5	250	0.58
His	CAU	470	1.39	577	1.26
	CAC	206	0.61	336	0.74
Ile	AUA	2084	1.35	2269	1.34
	AUU	1885	1.22	2063	1.22
	AUC	667	0.43	746	0.44
Lys	AAG	1170	0.59	1334	0.6
	AAA	2797	1.41	3103	1.4
Leu	UUG	643	0.78	672	0.71
	UUA	2016	2.46	2326	2.46
	CUG	331	0.4	405	0.43
	CUA	811	0.99	949	1
	CUU	864	1.05	954	1.01
	CUC	258	0.31	361	0.38
Met	AUG	717	1	797	1
Asn	AAU	1966	1.45	2234	1.46
	AAC	745	0.55	826	0.54
Pro	CCG	110	0.52	130	0.46
	CCA	206	0.97	307	1.09
	CCU	360	1.69	471	1.68
	CCC	175	0.82	214	0.76
Gln	CAG	429	0.78	506	0.75
	CAA	672	1.22	850	1.25
Arg	AGG	702	1.72	688	1.39
	AGA	1006	2.47	1307	2.64
	CGG	180	0.44	200	0.4
	CGA	202	0.5	281	0.57
	CGU	202	0.5	285	0.58
	CGC	151	0.37	206	0.42
Ser	AGU	824	1.55	1026	1.61
	AGC	565	1.06	718	1.13
	UCG	202	0.38	265	0.42
	UCA	542	1.02	642	1.01
	UCU	745	1.4	838	1.31
	UCC	322	0.6	338	0.53
Thr	ACG	203	0.47	286	0.47
	ACA	582	1.36	836	1.38
	ACU	612	1.43	881	1.45
	ACC	317	0.74	423	0.7
Val	GUG	308	0.6	392	0.65
	GUA	809	1.58	964	1.59
	GUU	731	1.42	830	1.37
	GUC	204	0.4	237	0.39
Trp	UGG	397	1	457	1
Tyr	UAU	1969	1.48	2289	1.49
	UAC	700	0.52	782	0.51
	UAA(*)	2398	1.69	2242	1.58
	UAG(*)	1199	0.84	1168	0.82
	UGA(*)	668	0.47	840	0.59
