# Supplementary material for: The complete mitochondrial genome of Ophiocordyceps gracilis and its comparison with related species
Source: IMA Fungus. 2021 Oct 20;12:31. doi: 10.1186/s43008-021-00081-z (PMC8527695; doi:10.1186/s43008-021-00081-z)
Supplement: Supplementary file 6 — Additional file 6. Table S5: Distribution of repeat loci in the mitogenome of Ophiocordyceps gracilis and O. sinensis as revealed by REPuter. [file 43008_2021_81_MOESM6_ESM.xls]

## Sheet: Table S5
Table S5 Distribution of repeat loci in the mitogenome of O.gracilis and O.sinensis as revealed by REPuter
Species	Size	Repeats 1 start	Type	Size	Repeats 2 start	E-value
O. gracilis	113	22428	F	113	27749	4.7e-59
	86	27680	P	86	134202	8.47e-43
	81	29293	F	81	61513	8.68e-40
	77	22384	F	77	27677	2.22e-37
	76	38370	F	76	38379	8.88e-37
	74	22387	P	74	134214	1.42e-35
	73	13423	P	73	27689	5.69e-35
	73	13423	F	73	134206	5.69e-35
	72	22475	F	72	112727	2.27e-34
	67	38370	F	67	38388	2.33e-31
	67	98689	F	67	98702	2.33e-31
	66	27796	F	66	112727	9.32e-31
	65	13431	P	65	22396	3.73e-30
	63	27702	P	63	75390	5.96e-29
	63	75390	F	63	134203	5.96e-29
	62	22400	P	62	96187	2.38e-28
	61	13431	F	61	96188	9.54e-28
	61	23952	F	61	25035	9.54e-28
	61	27693	P	61	96188	9.54e-28
	61	96188	F	61	134214	9.54e-28
	60	11960	F	60	11966	3.82e-27
	60	13423	F	60	75393	3.82e-27
	60	23964	F	60	112582	3.82e-27
	60	38697	F	60	61475	3.82e-27
	60	128003	R	60	128003	3.82e-27
	59	98728	F	59	131371	1.53e-26
	59	128005	R	59	128005	1.53e-26
	58	13406	F	58	134185	6.11e-26
	58	38370	F	58	38397	6.11e-26
	58	128003	F	58	128006	6.11e-26
	57	27721	F	57	27725	2.44e-25
	57	128003	R	57	128003	2.44e-25
	56	27174	P	56	95931	9.77e-25
	56	27737	P	56	134191	9.77e-25
	56	128008	R	56	128008	9.77e-25
	55	128003	F	55	128009	3.91e-24
	54	11960	F	54	11972	1.56e-23
	54	98676	F	54	131358	1.56e-23
	54	98689	F	54	98715	1.56e-23
	54	128003	R	54	128003	1.56e-23
	53	27721	F	53	27729	6.25e-23
	53	100822	F	53	131357	6.25e-23
	53	128011	R	53	128011	6.25e-23
	52	13412	P	52	27741	2.5e-22
	52	22409	P	52	75401	2.5e-22
	52	38518	F	52	103256	2.5e-22
	52	75401	F	52	96188	2.5e-22
	52	98676	F	52	100823	2.5e-22
	52	128003	F	52	128012	2.5e-22
	51	128003	R	51	128003	1e-21
O. sinensis	128	63499	F	128	63622	6.03e-68
	128	140262	F	128	141113	6.03e-68
	110	44793	F	110	70056	4.14e-57
	106	63415	F	106	63478	1.06e-54
	100	17420	F	100	26987	4.34e-51
	97	24401	F	97	150579	2.78e-49
	91	55464	F	91	150034	1.14e-45
	90	108048	P	90	147575	4.55e-45
	89	17397	P	89	135317	1.82e-44
	87	14120	F	87	147560	2.92e-43
	87	56910	P	87	150167	2.92e-43
	86	56930	P	86	135296	1.17e-42
	85	44914	F	85	70176	4.66e-42
	85	63436	F	85	63622	4.66e-42
	85	152062	P	85	155493	4.66e-42
	83	55695	F	83	120918	7.46e-41
	83	126080	F	83	141159	7.46e-41
	82	121517	F	82	146529	2.99e-40
	82	126080	F	82	140308	2.99e-40
	80	14151	P	80	22994	4.78e-39
	80	135277	F	80	156375	4.78e-39
	79	150555	F	79	156054	1.91e-38
	76	19871	F	76	24726	1.22e-36
	76	98109	R	76	98109	1.22e-36
	73	56221	F	73	156409	7.83e-35
	72	14135	P	72	108066	3.13e-34
	71	14350	F	71	23750	1.25e-33
	71	98108	R	71	98108	1.25e-33
	70	26146	F	70	147605	5.01e-33
	70	98108	F	70	98115	5.01e-33
	70	113404	F	70	120941	5.01e-33
	69	26082	F	69	147543	2e-32
	69	98116	R	69	98116	2e-32
	67	135315	F	67	150167	3.21e-31
	66	26987	P	66	135317	1.28e-30
	65	17421	F	65	56930	5.13e-30
	65	17421	P	65	150169	5.13e-30
	65	26988	F	65	56930	5.13e-30
	65	26988	P	65	150169	5.13e-30
	65	28164	F	65	157218	5.13e-30
	64	18793	P	64	25271	2.05e-29
	64	98108	F	64	98108	2.05e-29
	63	98108	F	63	98122	8.21e-29
	62	98123	R	62	98123	3.28e-28
	62	110055	F	62	110203	3.28e-28
	62	150634	F	62	156136	3.28e-28
	61	14164	P	61	56353	1.31e-27
	61	23000	F	61	56353	1.31e-27
	61	55700	P	61	109811	1.31e-27
	61	56955	P	61	156394	1.31e-27
Forward (direct) show [-F], Reverse show [-R], Complement show [-C], Palindromic show [-P]
