# Supplementary material for: The complete mitochondrial genome of Ophiocordyceps gracilis and its comparison with related species
Source: IMA Fungus. 2021 Oct 20;12:31. doi: 10.1186/s43008-021-00081-z (PMC8527695; doi:10.1186/s43008-021-00081-z)
Supplement: Supplementary file 7 — Additional file 7. Table S6: Tandem repeats detected in the mitogenome of Ophiocordyceps gracilis and O. sinensis. [file 43008_2021_81_MOESM7_ESM.xls]

## Sheet: Table S6
Table S6 Tandem repeats detected in the mitogenomes of O.gracilis and O.sinensis
Species	NO.	Indices	Period Size	Copy Number	Consensus Size	Percent Matches	Percent Indels	Score	Entropy (0-2)	Repeat motif
O.gracilis	1	11510--11549	20	2.1	19	85	4	53	1.14	ATAATAAGTAAAGTAAAATA
	2	11961--12026	6	11	6	100	0	132	1.92	TGCGAA TGCGAA TGCGAA TGCGAA TGCGAA TGCGAA TGCGAA TGCGAA
	3	13424--13464	4	10.3	4	100	0	82	1.49	TGCT TGCT TGCT TGCT TGCT TGCT TGCT TGCT TGCT TGCT T
	4	13466--13504	3	13	3	94	0	69	1.58	GCA GCA GCA GCA GCA GCA GCA GCA GCA GCA GA(*)A GCA GCA
	5	22379--22427	3	16.3	3	95	0	89	1.58	CTG CTT(*) CTG CTG CTG CTG CTG CTG CTG CTG CTG CTG CTG CTG CTG CTG
	6	22429--22461	4	8.3	4	100	0	66	1.48	AAGC AAGC AAGC AAGC AAGC AAGC AAGC AAGC A
	7	24037--24072	9	4	9	96	0	63	1.97	TCCGA(*)AGGA
	8	24663--24695	6	5.5	6	100	0	66	0.99	AAAGGG AAAGGG AAAGGG AAAGGG AAAGGG AAA
	9	25120--25173	9	6	9	97	0	99	1.92	TCCGAAGGA
	10	25997--26024	7	4	7	100	0	56	1.56	GCTTCGC
	11	27257--27301	9	5	9	83	0	63	1.99	TCCTACGGA
	12	27675--27720	3	15.3	3	100	0	92	1.58	CTG CTG CTG CTG CTG CTG CTG CTG CTG CTG CTG CTG CTG CTG CTG C
	13	27722--27782	4	15.3	4	100	0	122	1.49	AAGC AAGC AAGC AAGC AAGC AAGC AAGC AAGC AAGC AAGC AAGC AAGC
	14	30659--30684	13	2	13	100	0	52	1.3	GCCCCTCCGGGGC
	15	35526--35560	4	8.8	4	93	0	61	1.64	GCTG GCTG GCTG GCA(*)G GCTG GCTG GCTG GCTG GCT
	16	35563--35601	3	13	3	88	0	60	1.57	GCA GCA GCA GCA GCA GCA GCA GCA GA(*)A GCA GA(*)A GCA GCA
	17	38371--38455	9	9.4	9	100	0	170	1.9	GCTAGCGAA
	18	40385--40432	8	6	8	100	0	96	1.41	GGCGCAGC
	19	47039--47071	14	2.3	15	90	10	52	1.73	CTAAAGCATTAGTTA
	20	51428--51466	21	1.9	20	85	15	53	1.67	TAATGCTTATT-TCTATAGAAA
	21	58728--58868	57	2.5	57	90	0	228	1.68	AATAATAATTCAGGTA(*)ACAAT(*)AATAAAGATGAGAAATTTGAGAATAA(*)TCAAAGAGGG
	22	58728--58889	57	2.8	57	86	3	193	1.7	AATAATAATTCAG(*)GTA(*)ACAATAATAAAGATGAGAAATTT(*)GAG(*)AATAA(*)TCAAAG(*)AGGG
	23	59494--59532	12	3.2	13	89	7	55	1.91	ACCCCTAC-GGGT
	24	59576--59607	4	8	4	100	0	64	1.5	GCTT GCTT GCTT GCTT GCTT GCTT GCTT GCTT
	25	67571--67625	21	2.7	20	77	8	56	1.49	AATTAATAT(*)TAGAAGGAAAAT(*)
	26	74490--74533	7	6.3	7	91	0	70	1.57	GCGCTTG(*)
	27	74490--74533	14	3.1	14	96	0	79	1.57	GCGCTTGGCGCTTC
	28	75354--75434	4	20.3	4	94	0	144	1.52	TGCT TGCT TGCT TGCT TGCT TGCT TGCT G(*)GCT TGCT G(*)GCT TGCT TGCT
	29	96189--96221	4	8.3	4	100	0	66	1.48	TGCT TGCT TGCT TGCT TGCT TGCT TGCT TGCT T
	30	96223--96249	3	9	3	100	0	54	1.58	GCA GCA GCA GCA GCA GCA GCA GCA GCA
	31	96632--96672	15	2.7	15	88	7	57	1.13	AAAATAT-AAAAATAG
	32	98690--98769	13	6.2	13	100	0	160	1.89	GTACCCCTACGGG
	33	100837--100875	13	3	13	100	0	78	1.88	GTACCCCTACGGG
	34	106630--106681	17	2.8	18	80	14	61	1.32	AAGAATAATATGAATAAAAG
	35	112655--112690	9	4	9	92	0	54	1.95	TCCGT(*)AGGA
	36	113498--113572	25	3	26	83	9	95	1.28	ATAAT-AATA-AATA(*)TAGATATATTA
	37	116970--117054	6	14.7	6	75	16	81	1.08	ATAATT ATAATT ATAATT AT-ATT ATAATT G(*)T-ATAT ATT(*)ATT ATAATT
	38	116970--117053	23	3.9	22	76	17	79	1.08	ATAATTATAATTATAATTATATT
	39	116979--117054	29	2.6	29	93	4	127	1.08	ATTATAATTATATTATAATTGTATATATT
	40	117924--117967	21	2.3	20	81	14	56	0.97	AAAAAGG(*)ATAAATAATATAA
	41	128004--128064	3	20.3	3	100	0	122	0.91	CTC CTC CTC CTC CTC CTC CTC CTC CTC CTC CTC CTC CTC CTC CTC CTC
	42	128067--128112	4	11.3	4	90	4	74	1.13	AGGA AGT(*)A AGGA AGGA AGGA AGGA AGGA AGGA AGGA AGGAA AGGA A
	43	130030--130156	57	2.2	57	88	0	182	1.69	AGAAAACTGAT(*)AATACTACAGATGAAAAGAATAATG(*)CAGATGATAATAAAAAATCCG
	44	130339--130388	18	2.7	19	81	6	66	1.59	GTATCTTG(*)TGTATTATTT(*)A
	45	130681--130706	6	4.3	6	100	0	52	1.46	AACCTC AACCTC AACCTC AACCTC AA
	46	131372--131412	13	3.2	13	100	0	82	1.9	GTACCCCTACGGG
	47	134203--134247	4	11.3	4	100	0	90	1.49	TGCT TGCT TGCT TGCT TGCT TGCT TGCT TGCT TGCT TGCT TGCT T
	48	134249--134288	3	13.3	3	100	0	80	1.58	GCA GCA GCA GCA GCA GCA GCA GCA GCA GCA GCA GCA GCA G
O.sinensis	1	8422--8500	22	3.4	22	75	16	86	1.82	TAGTATTAATGCTCAACAGTTA
	2	8528--8576	25	2	25	83	0	62	1.83	TAATAGTATTAATACTCC(*)T(*)CAGTTA
	3	9037--9086	24	2.1	24	88	0	73	1.55	AAATATATT(*)TGATATCTAAT(*)AACA
	4	14087--14174	31	2.8	31	100	0	176	1.67	CTGCTGCTGCTTGCATATTTTTTTCTTCTTA
	5	19441--19477	18	2.1	18	90	5	58	1.59	ATATATATATGCTTT(*)TGT
	6	21382--21415	14	2.3	15	90	5	52	1.16	AATATAAATTTATAT
	7	23492--23526	7	5	7	85	0	52	1.55	GCGAAGC
	8	24573--24600	7	4	7	100	0	56	1.84	GTTTCAC
	9	25777--25811	15	2.3	15	100	0	70	1.96	GCTGCTATGAAATAA
	10	30835--30891	7	8.1	7	100	0	114	1.55	CGCTTCG
	11	45473--45563	30	3	30	87	9	141	1.8	CAAAATTCAATACGTCTTTTAGATACTATT
	12	48185--48220	19	1.9	19	88	5	56	1.94	ACTTATGGCACAGGTAATG
	13	50433--50471	21	1.9	20	85	15	53	1.67	TAATGCTTATT-TCTATAGAAA
	14	55764--55799	7	5.1	7	100	0	72	1.55	CGCTTCG
	15	55805--55838	6	5.7	6	96	0	59	0.99	AAATTA(*) AAATTT AAATTT AAATTT AAATTT AAAT
	16	56230--56266	19	1.9	19	88	0	56	1.98	TCTACGAAGACTTCGTAGC
	17	57210--57241	15	2	17	88	11	50	1.54	ATTATAAATATTGCATA
	18	58008--58081	21	3.8	21	69	20	70	1.94	TGATACTAAAGGATCATCTGT
	19	57998--58079	36	2.3	36	97	0	155	1.96	CTACAGGATCTGATACTAAAGGATCATCTGTTGATT
	20	58634--58662	13	2.2	13	100	0	58	1	AAATATTATTATT
	21	63144--63288	36	4	36	89	8	224	1.87	CCGATTCTCCTCAAGCTGGACCAT-ATGCACCCTCA(*)C
	22	63144--63288	72	2	72	94	2	256	1.87	CCGATTCTCCTCAAGCTGGACCATATGCACCCTCACCCG-TATCTCCTCAAGCTGGACCATCAGC
	23	63416--63713	63	4.8	63	85	7	446	1.63	GATAATGAAGATGTAAAAGACAAAGGTAAAGGAGTAGAAAAAGCAGAAAATAATACAGATACT
	24	63416--63750	123	2.7	123	92	4	523	1.68	GATAATGAAGATGTAAAAGACAAAGGTAAAGGAGTAGAAAAAGC(*)AGAAAA(*)T-AATACAGATACTG
	25	67713--67748	7	5.1	7	100	0	72	1.36	GCGGAGC
	26	71567--71612	18	2.6	18	100	0	92	1.7	TAATAATCCACAACAGCC
	27	72395--72420	8	3.3	8	100	0	52	1.89	GCTGCGTA
	28	75134--75176	19	2.3	18	81	14	52	1.67	TATATC(*)TCTACATTTAGA
	29	80010--80076	2	34	2	77	3	64	1.27	TA TA TA TA TG(*) TA TA TA GA(*) -A TA TA TT(*) TA TA G(*)A TA TA TA TA TT(*)
	30	83281--83366	27	3.2	27	91	0	145	1.84	CAAGCGTGCTTCGCAGAAAAAAGATAA
	31	86277--86312	7	5.1	7	96	0	63	1.88	ACTTCGC(*)
	32	94190--94226	19	1.9	19	88	0	56	1.97	TATACGAAGACTTCGTAGC
	33	94318--94343	9	2.9	9	100	0	52	1.9	AGCTTCGCG
	34	98109--98185	7	11	7	100	0	154	1.56	GCGAAGC
	35	121537--121572	5	7.2	5	100	0	72	0.96	TGGTT TGGTT TGGTT TGGTT TGGTT TGGTT TGGTT T
	36	121938--121972	5	7.2	5	93	6	63	0.97	TGGTT TGG-T TGGTT TGGTT TGGTT TGGTT TGGTT T
	37	126024--126052	6	4.8	6	100	0	58	0.89	AAAATT AAAATT AAAATT AAAATT AAAAT
	38	135320--135356	19	1.9	19	88	0	56	1.98	TCTACGAAGACTTCGTAGC
	39	146549--146584	5	7.2	5	100	0	72	0.96	TGGTT TGGTT TGGTT TGGTT TGGTT TGGTT TGGTT T
	40	147842--147866	12	2.1	12	100	0	50	1.58	ATTATGATGGAG
	41	150172--150208	19	1.9	19	88	0	56	1.98	TCTACGAAGACTTCGTAGC
	42	155417--155476	19	3.2	19	90	6	95	0.92	TGTTT-TTTTGTTTTGTT(*)T
	43	155422--155476	5	11.2	5	90	3	85	0.94	TTTTG TTTTG TTTTG TTTTG TTTTG TTTTG TA(*)TTG -TTTG TTTTG TTTTG
	44	156418--156454	19	1.9	19	88	0	56	1.98	TCTACGAAGACTTCGTAGC
