# Supplementary material for: The complete mitochondrial genome of Ophiocordyceps gracilis and its comparison with related species
Source: IMA Fungus. 2021 Oct 20;12:31. doi: 10.1186/s43008-021-00081-z (PMC8527695; doi:10.1186/s43008-021-00081-z)
Supplement: Supplementary file 8 — Additional file 8. Table S7: Microsatellite DNA in Ophiocordyceps gracilis and O. sinensis mitogenome. [file 43008_2021_81_MOESM8_ESM.xls]

## Sheet: Table S7
Table S7 Microsatellite DNA in O.gracilis and O. sinensis mitogenome
Species	SSR nr.	size	start	end	region	SSR type	SSR
O. gracilis	1	10	948	957	monomeric_repeat	p1	(A)10
	2	16	2781	2796	microsatellite	p2	(AT)8
	3	10	7081	7090	monomeric_repeat	p1	(A)10
	4	12	9637	9648	monomeric_repeat	p1	(A)12
	5	80	11947	12026	monomeric_repeat	c	(T)10gtgc(TGCGAA)11
	6	10	13202	13211	monomeric_repeat	p1	(T)10
	7	72	13424	13495	microsatellite	c	(TGCT)10tc(GCA)10
	8	13	17511	17523	monomeric_repeat	p1	(A)13
	9	184	22385	22568	microsatellite	c	(CTG)14cg(AAGC)8attcttagttttaactagagcttctccgaaggatagcttgcgcacccaggtagaagtagcctactaaactaagaagtaaaaacagggtgcttctga(T)12
	10	10	23191	23200	monomeric_repeat	p1	(A)10
	11	10	23779	23788	monomeric_repeat	p1	(A)10
	12	30	24663	24692	microsatellite	p6	(AAAGGG)5
	13	12	25436	25447	microsatellite	p2	(TG)6
	14	10	27241	27250	monomeric_repeat	p1	(T)10
	15	201	27581	27781	monomeric_repeat	c	(T)10ataaaaaaaatcagaagcacccctattccttattaatatagaatgcttcgcaggaattagaagcagggataaggcttccttctc(CTG)15cg(AAGC)15
	16	10	30743	30752	monomeric_repeat	p1	(T)10
	17	22	33813	33834	monomeric_repeat	c	(A)11cacacacacacaaacataatttaatgcctattccggagagccgtatgatgggaaactatcacgtacggttcgggaaagggggaatgctttggtaacaggggcatttttccagttcatttattaggtacaggtttattatatgctaattcaggttgtactagcttagatggtttgtatattataacaagtataagtgatgtaagctattgatacaaaccttactatattaatctttctttagtattatttactataggatttttatttaaagtaagtgctgcacctttccacttttgatcacctgaaataggactagggaaacccttaatcgttgggtgtaaattgccaaattccggaaaccccttaggacttcaagtaccaagctatatttgaa…
	18	46	35541	35586	microsatellite	c	(GGCT)5tc(GCA)8
	19	10	38555	38564	monomeric_repeat	p1	(A)10
	20	12	42843	42854	microsatellite	p2	(TA)6
	21	12	43987	43998	microsatellite	p2	(AT)6
	22	10	46493	46502	monomeric_repeat	p1	(A)10
	23	10	53611	53620	monomeric_repeat	p1	(T)10
	24	10	59244	59253	monomeric_repeat	p1	(A)10
	25	10	59385	59394	monomeric_repeat	p1	(A)10
	26	32	59576	59607	microsatellite	p4	(GCTT)8
	27	15	61911	61925	microsatellite	p3	(AAT)5
	28	10	71418	71427	monomeric_repeat	p1	(A)10
	29	100	75354	75453	microsatellite	c	(TGCT)7ggcttgctg(GCTT)11c(GCA)6
	30	10	80150	80159	monomeric_repeat	p1	(A)10
	31	10	87863	87872	monomeric_repeat	p1	(A)10
	32	10	93451	93460	monomeric_repeat	p1	(A)10
	33	61	96189	96249	microsatellite	c	(TGCT)8tc(GCA)9
	34	50	101216	101265	monomeric_repeat	c	(A)11taaatatttaaatggtgtttgtatttttg(T)10
	35	10	103293	103302	monomeric_repeat	p1	(A)10
	36	11	105186	105196	monomeric_repeat	p1	(A)11
	37	10	106538	106547	monomeric_repeat	p1	(A)10
	38	16	106862	106877	microsatellite	p2	(TA)8
	39	15	111472	111486	monomeric_repeat	p1	(C)15
	40	10	112635	112644	monomeric_repeat	p1	(T)10
	41	67	113651	113717	monomeric_repeat	c	(A)10tagtaaagccagcccctgctttgcataaataattctttataataat(A)11
	42	10	127833	127842	monomeric_repeat	p1	(A)10
	43	102	128004	128105	microsatellite	c	(CTC)20cgtaggaagt(AAGG)8
	44	10	128864	128873	monomeric_repeat	p1	(T)10
	45	11	131772	131782	monomeric_repeat	p1	(A)11
	46	171	134117	134287	monomeric_repeat	c	(T)10ataaaaaaaagaataagcacccctgtttttacttattagtaggccagcttcgctacgaagaagtaaaaactaagaa(TGCT)11tc(GCA)13
O.sinensis	1	28	1604	1631	monomeric_repeat	c	(A)10tgaaaatt(A)10
	2	10	11788	11797	monomeric_repeat	p1	(A)10
	3	11	13212	13222	monomeric_repeat	p1	(A)11
	4	11	14412	14422	monomeric_repeat	p1	(A)11
	5	11	21271	21281	monomeric_repeat	p1	(A)11
	6	10	23812	23821	monomeric_repeat	p1	(A)10
	7	10	27749	27758	monomeric_repeat	p1	(A)10
	8	12	28757	28768	monomeric_repeat	p1	(A)12
	9	12	29398	29409	microsatellite	p2	(TA)6
	10	11	40292	40302	monomeric_repeat	p1	(T)11
	11	10	46575	46584	monomeric_repeat	p1	(A)10
	12	10	47914	47923	monomeric_repeat	p1	(A)10
	13	10	50152	50161	monomeric_repeat	p1	(T)10
	14	12	56285	56296	monomeric_repeat	p1	(A)12
	15	10	59257	59266	monomeric_repeat	p1	(A)10
	16	12	80056	80067	microsatellite	p2	(AT)6
	17	10	86363	86372	monomeric_repeat	p1	(T)10
	18	10	91542	91551	monomeric_repeat	p1	(A)10
	19	11	94287	94297	monomeric_repeat	p1	(T)11
	20	10	107553	107562	monomeric_repeat	p1	(A)10
	21	11	109765	109775	monomeric_repeat	p1	(A)11
	22	10	110259	110268	monomeric_repeat	p1	(A)10
	23	10	113064	113073	monomeric_repeat	p1	(A)10
	24	10	113553	113562	monomeric_repeat	p1	(A)10
	25	10	116883	116892	monomeric_repeat	p1	(T)10
	26	10	117495	117504	monomeric_repeat	p1	(T)10
	27	119	121537	121655	microsatellite	c	(TGGTT)7tttcacatgctagaaacagcagaaataactaaaagaat(A)11tagcgaagctggctctaaaagatc(T)11
	28	25	121946	121970	microsatellite	p5	(TTGGT)5
	29	11	126010	126020	monomeric_repeat	p1	(T)11
	30	11	126153	126163	monomeric_repeat	p1	(A)11
	31	11	126648	126658	monomeric_repeat	p1	(A)11
	32	11	127005	127015	monomeric_repeat	p1	(A)11
	33	10	140381	140390	monomeric_repeat	p1	(A)10
	34	12	141232	141243	monomeric_repeat	p1	(A)12
	35	35	146549	146583	microsatellite	p5	(TGGTT)7
	36	10	148742	148751	monomeric_repeat	p1	(T)10
	37	91	151468	151558	monomeric_repeat	c	(T)13aattattttagttatttatgctgtttctgcgcagtcactgcgtagaaacagctaaagaataaaataat(A)10
	38	20	151927	151946	microsatellite	p4	(GCAA)5
	39	30	155422	155451	microsatellite	p5	(TTTTG)6
	40	10	156126	156135	monomeric_repeat	p1	(T)10
	41	10	156288	156297	monomeric_repeat	p1	(T)10
	42	10	156473	156482	monomeric_repeat	p1	(A)10
	43	11	157123	157133	monomeric_repeat	p1	(A)11
