# Supplementary material for: The complete mitochondrial genome of Ophiocordyceps gracilis and its comparison with related species
Source: IMA Fungus. 2021 Oct 20;12:31. doi: 10.1186/s43008-021-00081-z (PMC8527695; doi:10.1186/s43008-021-00081-z)
Supplement: Supplementary file 9 — Additional file 9. Table S8: Introns in the Ophiocordyceps gracilis mitogenome. [file 43008_2021_81_MOESM9_ESM.xls]

## Sheet: Table S8
Table S8 Introns in the O. gracilis mitogenome
	Gene	Intron	Start	End	Length	Type	Intron length	Gene length	Intron percentage(%)
1	rnl	Intron1	2221	3688	1468	IC1	7261	11384	63.78
2		Intron2	4008	5356	1349	IC1/IC2
3		Intron3	6206	8299	2094	II
4		Intron4	8983	11160	2178	IA
5		Intron5	11878	12049	172	IA
6	nad2	Intron1	28346	29796	1451	No classify	8112	10047	80.74
7		Intron2	29917	31399	1483	IC2
8		Intron3	31592	33940	2349	II
9		Intron4	34120	35641	1522	No classify
10		Intron5	35870	37176	1307	IC2
11	nad3	Intron1	39582	41018	1437	IC2	1437	1851	77.63
12	atp9	Intron1	41640	42722	1083	IA	1083	1308	82.8
13	cox2	Intron1	43239	44405	1167	IB	7356	8109	90.71
14		Intron2	44536	46788	2253	ID
15		Intron3	46984	48989	2006	No classify
16		Intron4	49090	51019	1930	IB
17	nad5	Intron1	53517	54577	1061	IB	2958	5013	59.01
18		Intron2	55085	56294	1210	IB
19		Intron3	56487	57173	687	II
20	cob	Intron1	60537	63566	3030	IB	13544	14717	92.03
21		Intron2	63613	64840	1228	No classify
22		Intron3	65036	66230	1195	ID
23		Intron4	66272	68048	1777	IB
24		Intron5	68100	70110	2011	IA-derived
25		Intron6	70185	71639	1455	IB
26		Intron7	71852	73692	1841	IA-derived
27		Intron8	73742	74748	1007	IB
28	cox1	Intron1	76050	77284	1235	IB	16566	19137	86.57
29		Intron2	77354	78833	1480	No classify
30		Intron3	78941	82556	3616	IB
31		Intron4	82668	84228	1561	IB
32		Intron5	84461	85539	1079	IB
33		Intron6	85711	86717	1007	IB
34		Intron7	86789	89482	2694	No classify
35		Intron8	89571	90886	1316	IB
36		Intron9	90935	92074	1140	IB2-derived
37		Intron10	92265	93702	1438	IB
38	nad1	Intron1	95571	97315	1745	IC1	5426	6536	83.02
39		Intron2	97564	100007	2444	IA-derived
40		Intron3	100255	101491	1237	IB
41	nad4	Intron1	102488	103936	1449	IC2	1449	2913	49.74
42	atp6	Intron1	105645	107006	1362	IB	5317	6091	87.29
43		Intron2	107239	111193	3955	IC2
44	cox3	Intron1	118802	120032	1231	IB	9820	10621	92.46
45		Intron2	120149	121605	1457	No classify
46		Intron3	121742	124133	2392	No classify
47		Intron4	124213	125779	1567	No classify
48		Intron5	125870	129042	3173	IA-derived
49	nad6	Intron1	131244	133294	2051	ID	2051	2750	74.58
